# Supplementary material for: Target-Specific Nanoparticle Polyplex Down-Regulates Mutant Kras to Prevent Pancreatic Carcinogenesis and Halt Tumor Progression
Source: Int J Mol Sci. 2023 Jan 1;24(1):752. doi: 10.3390/ijms24010752 (PMC9821664; doi:10.3390/ijms24010752)
Supplement: Supplementary file 1 [file ijms-24-00752-s001.zip]

Archive with 1 entries (1 files):
- ijms-2077044-supplementary.pdf
